# Supplementary material for: Grid cells accurately track movement during path integration-based navigation despite switching reference frames
Source: Nat Neurosci. 2025 Sep 10;28(10):2092–105. doi: 10.1038/s41593-025-02054-6 (PMC12497648; doi:10.1038/s41593-025-02054-6)
Supplement: Supplementary file 5 — Statistical source data. [file 41593_2025_2054_MOESM5_ESM.xlsx]

## Sheet: Figure1
Source Data		address
trialsTable		Peng_et.al_2025_noInter/results/
ses.pickle		Peng_et.al_2025_noInter/{mouseName}/{sessionName}/

## Sheet: Figure2
Source Data		address
cells.csv		Peng_et.al_2025_noInter/results/
myMaps.pickle		Peng_et.al_2025_noInter/results/
mySpatialAutos.pickle		Peng_et.al_2025_noInter/results/
myControlMaps.pickle		Peng_et.al_2025_noInter/results/
myControlSpatialAutos.pickle		Peng_et.al_2025_noInter/results/
myDoughnutCorrelations.pickle		Peng_et.al_2025_noInter/results/
myMapStats.csv		Peng_et.al_2025_noInter/results/
myControlMapStats.csv		Peng_et.al_2025_noInter/results/
mapCorDf.csv		Peng_et.al_2025_noInter/results/
mapCorDf_circ80_inter.csv		Peng_et.al_2025_noInter/results/

## Sheet: Figure3
Source Data		address
cells.csv		Peng_et.al_2025_noInter/results/
myMaps.pickle		Peng_et.al_2025_noInter/results/
myLeverMaps.pickle		Peng_et.al_2025_noInter/results/
searchIFR.pickle		Peng_et.al_2025_noInter/results/
homingIFR.pickle		Peng_et.al_2025_noInter/results/

## Sheet: Figure4
Source Data		address
cells.csv		Peng_et.al_2025_noInter/results/
myMaps.pickle		Peng_et.al_2025_noInter/results/
mapCorDf.csv		Peng_et.al_2025_noInter/results/
res_ifr.csv		Peng_et.al_2025_noInter/results/
myMapStats.csv		Peng_et.al_2025_noInter/results/
mySpatialAutos.pickle		Peng_et.al_2025_noInter/results/
gc_crosscorrs.pickle		Peng_et.al_2025_noInter/results/
gc_pairs.csv		Peng_et.al_2025_noInter/results/
gc_stcfm_10_0.5.pickle		Peng_et.al_2025_noInter/results/
gc_pairs_stcfm.pickle		Peng_et.al_2025_noInter/results/
gc_stcfm_rotations.pickle		Peng_et.al_2025_noInter/results/
gc_crosscorrs_10_0.5_shuffle200.pickle		Peng_et.al_2025_noInter/results/
gc_stcfm_rotations_stats.pickle		Peng_et.al_2025_noInter/results/
clu_table.csv		Peng_et.al_2025_noInter/results/

## Sheet: Figure5
Source Data		address
cells.csv		Peng_et.al_2025_noInter/results/
myMaps.pickle		Peng_et.al_2025_noInter/results/
mapCorDf.csv		Peng_et.al_2025_noInter/results/
res_ifr.csv		Peng_et.al_2025_noInter/results/
gc_pairs.csv		Peng_et.al_2025_noInter/results/
sessionList_pathReconstruction.csv		Peng_et.al_2025_noInter/results/

## Sheet: Figure6
Source Data		address
cells.csv		Peng_et.al_2025_noInter/results/
myMaps.pickle		Peng_et.al_2025_noInter/results/
myLeverMaps.pickle		Peng_et.al_2025_noInter/results/
myLeverMapsHDInfo_new_function.pickle		Peng_et.al_2025_noInter/results/
myLeverMapsHDInfoShuffle100.pickle		Peng_et.al_2025_noInter/results/
leverMapCor.pickle		Peng_et.al_2025_noInter/results/
allSessionDf_with_leverVector_and_last_cohort.csv		Peng_et.al_2025_noInter/results/
shuffled_lever_grid_coordinates_anchoring_strength_analysis.pickle		Peng_et.al_2025_noInter/results/
leverIFRDict.pickle		Peng_et.al_2025_noInter/results/
rf_lever_control_dark.csv		Peng_et.al_2025_noInter/results/
rf_lever_control_light.csv		Peng_et.al_2025_noInter/results/
dfBridgeVonMises.csv		Peng_et.al_2025_noInter/results/
dfLeverVonMises.csv		Peng_et.al_2025_noInter/results/
reconstruction_shuffling.csv		Peng_et.al_2025_noInter/results/
within_trial_orientation_subtraction.csv		Peng_et.al_2025_noInter/results/
myLeverHistos.pickle		Peng_et.al_2025_noInter/results/

## Sheet: Figure7
Source Data		address
cells.csv		Peng_et.al_2025_noInter/results/
myMaps.pickle		Peng_et.al_2025_noInter/results/
mapCorDf.csv		Peng_et.al_2025_noInter/results/
res_ifr.csv		Peng_et.al_2025_noInter/results/
gc_pairs.csv		Peng_et.al_2025_noInter/results/
sessionList_pathReconstruction.csv		Peng_et.al_2025_noInter/results/
behavior_180_EastReferenceQuadrant.csv		Peng_et.al_2025_noInter/results/
myLeverCellStatsSplitByMedian_homingDir_all.pickle		Peng_et.al_2025_noInter/results/
allSessionDf_with_leverVector_and_last_cohort.csv		Peng_et.al_2025_noInter/results/
reconstuctionDfOF.csv		Peng_et.al_2025_noInter/results/

## Sheet: Figure8
Source Data		address
cells.csv		Peng_et.al_2025_noInter/results/
myMaps.pickle		Peng_et.al_2025_noInter/results/
mapCorDf.csv		Peng_et.al_2025_noInter/results/
res_ifr.csv		Peng_et.al_2025_noInter/results/
gc_pairs.csv		Peng_et.al_2025_noInter/results/
sessionList_pathReconstruction.csv		Peng_et.al_2025_noInter/results/
behavior_180_EastReferenceQuadrant.csv		Peng_et.al_2025_noInter/results/
myLeverCellStatsSplitByMedian_homingDir_all.pickle		Peng_et.al_2025_noInter/results/
allSessionDf_with_leverVector_and_last_cohort.csv		Peng_et.al_2025_noInter/results/
reconstuctionDfOF.csv		Peng_et.al_2025_noInter/results/

## Sheet: ExtFig1
Source Data		address
behavior_180_EastReferenceQuadrant.csv		Peng_et.al_2025_noInter/results/
instan_behavior_180_EastReference.csv		Peng_et.al_2025_noInter/results/

## Sheet: ExtFig2
Source Data		address
behavior_180_EastReferenceQuadrant.csv		Peng_et.al_2025_noInter/results/
instan_behavior_180_EastReference.csv		Peng_et.al_2025_noInter/results/

[truncated: 8 more sheets: ExtFig3, ExtFig4, ExtFig5, ExtFig6, ExtFig7, ExtFig8, ExtFig9, ExtFig10]
